# Supplementary material for: Structural Insights into the Marine Alkaloid Discorhabdin G as a Scaffold towards New Acetylcholinesterase Inhibitors
Source: Mar Drugs. 2024 Apr 12;22(4):173. doi: 10.3390/md22040173 (PMC11051419; doi:10.3390/md22040173)
Supplement: Supplementary file 1 [file marinedrugs-22-00173-s001.zip]

Archive with 1 entries (1 files):
- marinedrugs-2950221-supplementary.pdf
